# Supplementary material for: CT scan-derived pectoralis muscle parameters are closely associated with COVID-19 outcomes: A systematic review and meta-analysis
Source: PLoS One. 2025 Jan 28;20(1):e0316893. doi: 10.1371/journal.pone.0316893 (PMC11774355; doi:10.1371/journal.pone.0316893)
Supplement: S2 Table — (XLSX) [file pone.0316893.s002.xlsx]

## Sheet: Sheet1
				Name of data extractors：	Zhang Wen, Tao Wang
				Date of data extraction ：2024.7.1
					Intubation (PMI)		Intubation (PMA)		Intubation (PMD)		Death (PMA)	Death (PMA)	Death (PMI)	Death (PMI)	Death (PMD)	Death (PMD)
Authors	No.patients	Year	Country	Design	Univariate Analysis	Multivariate Analysis	Univariate Analysis	Multivariate Analysis	Univariate Analysis	Multivariate Analysis	Univariate Analysis	Multivariate Analysis	Univariate Analysis	Multivariate Analysis	Univariate Analysis	Multivariate Analysis
Ufuk F et al	95	2020	Turkey	RT	0.95 (0.81- 1.11)	0.86 (0.71- 1.05)	1 (0.99- 1.01)	0.98 (0.96-1)	—	—	—	—	—	—	—	—
Besutti G et al	318	2021	Italy	RT	—	—	—	—	—	—	—	—	—	—	1.002(0.98-1.007)	—
Kardas H et al	46	2022	Germany	RT	—	—	—	—	—	—	1.068（0.992-1.150）		1.145（0.906-1.447）		—	—
Liu Y et al	307	2023	China	RT	—	—	—	—	—	—	—	—	0.159（0.083-0.3045）uni	0.2（0.087-0.428）multi	—	—
Surov A et al	1138	2023	Italy	RT	0.86（0.82-0.90）	0.87（0.87-0.96）	0.97（0.96-0.98）	0.98（0.97-0.99）	0.95(0.93-0.96)	0.96(0.94-0.97)	0.93（0.91-0.95）	0.96（0.94-0.98）	0.79（0.75-0.85）	0.86（0.80-0.91）	0.94（0.93-0.96）	0.96（0.95-0.98）
Tekin ZN et al	140	2023	Turkey	RT	—	—	—	—	—	—	—	—	—	—	—	—
Ufuk F et al	238	2023	Turkey	RT	—	—	0.92（0.88-0.98）	0.83（0.76-0.91）	0.88（0.84-0.93）	0.84（0.78-0.91）	—	—	—	—	—	—
van Bakel SIJ et al	587	2023	Netherlands	RT	—	—	—	—	—	—	0.97（0.95-0.99）	0.98（0.96-1.00）	—	—		—
Nakagawara K et al	1128	2024	Japan	RT	—	—	—	—	—	—	—	—	—	—	—	—
