# Supplementary material for: CT scan-derived pectoralis muscle parameters are closely associated with COVID-19 outcomes: A systematic review and meta-analysis
Source: PLoS One. 2025 Jan 28;20(1):e0316893. doi: 10.1371/journal.pone.0316893 (PMC11774355; doi:10.1371/journal.pone.0316893)
Supplement: S3 Table — (XLSX) [file pone.0316893.s003.xlsx]

## Sheet: Pubmed
PMID	Title	Authors	Citation	Journal/Book	Publication Year	DOI	Should it be included
36630983	Sarcopenia - Definition, Radiological Diagnosis, Clinical Significance	Vogele D, Otto S, Sollmann N, Haggenmüller B, Wolf D, Beer M, Schmidt SA.	Rofo. 2023 May;195(5):393-405. doi: 10.1055/a-1990-0201. Epub 2023 Jan 11.	Rofo	2023	10.1055/a-1990-0201		Review
35962312	Correlation of CT-derived pectoralis muscle status and COVID-19 induced lung injury in elderly patients	Ying-Hao P, Hai-Dong Z, Yuan F, Yong-Kang L, Sen L, Wei-Long X, Yu-Shan Y, Jun-Feng Z, Hai-Qi Z, Hua J.	BMC Med Imaging. 2022 Aug 12;22(1):144. doi: 10.1186/s12880-022-00872-9.	BMC Med Imaging	2022	10.1186/s12880-022-00872-9		Not for COVID-19
33281041	Correlation of Pectoralis Muscle Volume and Density with Severity of COVID-19 Pneumonia in Adults	Hocaoglu E, Ors S, Yildiz O, Inci E.	Acad Radiol. 2021 Feb;28(2):166-172. doi: 10.1016/j.acra.2020.11.017. Epub 2020 Nov 30.	Acad Radiol	2021	10.1016/j.acra.2020.11.017		No data available for meta-analysis
37858353	Acute muscle loss and early effects of COVID-19 on skeletal muscle in adult patients: A retrospective cohort study	Akturk Y, Ozbal Gunes S, Soyer Guldogan E, Sencan I, Hekimoğlu B.	Radiologia (Engl Ed). 2023 Oct;65 Suppl 2:S50-S58. doi: 10.1016/j.rxeng.2022.12.009. Epub 2023 Oct 11.	Radiologia (Engl Ed)	2023	10.1016/j.rxeng.2022.12.009		No prognostic data available
37259659	Pectoralis muscle area measured at T4 level is closely associated with adverse COVID-19 outcomes in hospitalized patients	Tekin ZN, Dogruoz Karatekin B, Dogan MB, Bilgi Z.	J Musculoskelet Neuronal Interact. 2023 Jun 1;23(2):196-204.	J Musculoskelet Neuronal Interact	2023		Included
35202199	Chest CT-Derived Muscle Analysis in COVID-19 Patients	Antonarelli M, Fogante M.	Tomography. 2022 Feb 8;8(1):414-422. doi: 10.3390/tomography8010034.	Tomography	2022	10.3390/tomography8010034		No data available for meta-analysis
32942198	The prognostic value of pneumonia severity score and pectoralis muscle Area on chest CT in adult COVID-19 patients	Ufuk F, Demirci M, Sagtas E, Akbudak IH, Ugurlu E, Sari T.	Eur J Radiol. 2020 Oct;131:109271. doi: 10.1016/j.ejrad.2020.109271. Epub 2020 Sep 9.	Eur J Radiol	2020	10.1016/j.ejrad.2020.109271	Included
35404244	Is the Thoracic and Back Muscle Mass Associated with Disease Severity in Patients with COVID-19?	Aykın Yığman Z, Karaca Umay E, Aktürk G, Ergün MÇ.	Turk Thorac J. 2022 Mar;23(2):123-129. doi: 10.5152/TurkThoracJ.2022.21145.	Turk Thorac J	2022	10.5152/TurkThoracJ.2022.21145
36744157	[Acute muscle loss and early effects of COVID-19 on skeletal muscle in adult patients: a retrospective cohort study]	Akturk Y, Gunes SO, Guldogan ES, Sencan I, Hekimoğlu B.	Radiologia. 2023 Feb 1. doi: 10.1016/j.rx.2022.12.008. Online ahead of print.	Radiologia	2023	10.1016/j.rx.2022.12.008		No data available for meta-analysis
35667979	Prognostic Role of the Pectoralis Musculature in Patients with COVID-19. A Multicenter Study	Surov A, Kardas H, Besutti G, Pellegrini M, Ottone M, Onur MR, Atak F, Erdemir AG, Hocaoglu E, Yıldız Ö, Inci E, Cingöz E, Cingöz M, Dursun M, Korkmaz İ, Orhan Ç, Strobel A, Wienke A, Pech M.	Acad Radiol. 2023 Jan;30(1):77-82. doi: 10.1016/j.acra.2022.05.003. Epub 2022 May 16.	Acad Radiol	2023	10.1016/j.acra.2022.05.003	Included
36894133	CT Scan-Derived Muscle, But Not Fat, Area Independently Predicts Mortality in COVID-19	van Bakel SIJ, Gietema HA, Stassen PM, Gosker HR, Gach D, van den Bergh JP, van Osch FHM, Schols AMWJ, Beijers RJHCG.	Chest. 2023 Aug;164(2):314-322. doi: 10.1016/j.chest.2023.02.048. Epub 2023 Mar 7.	Chest	2023	10.1016/j.chest.2023.02.048	Included
34388842	Spontaneous Muscle Hematoma in Patients with COVID-19: A Systematic Literature Review with Description of an Additional Case Series	Abate V, Casoria A, Rendina D, Muscariello R, Nuzzo V, Vargas M, Servillo G, Venetucci P, Conca P, Tufano A, Galletti F, Di Minno G.	Semin Thromb Hemost. 2022 Feb;48(1):100-108. doi: 10.1055/s-0041-1732370. Epub 2021 Aug 13.	Semin Thromb Hemost	2022	10.1055/s-0041-1732370		Review
36621857	Outcomes of the same-day discharge following mastectomy before, during and after COVID-19 pandemic	Olimpiadi Y, Goldenberg AR, Postlewait L, Gillespie T, Arciero C, Styblo T, Cao Y, Switchenko JM, Rizzo M.	J Surg Oncol. 2023 Apr;127(5):761-767. doi: 10.1002/jso.27195. Epub 2023 Jan 9.	J Surg Oncol	2023	10.1002/jso.27195		There are no pectoralis muscle parameters available
34972737	Impact of Pectoral Muscle Values on Clinical Outcomes in Patients With Severe Covid-19 Disease	Kardas H, Thormann M, Bär C, Omari J, Wienke A, Pech M, Surov A.	In Vivo. 2022 Jan-Feb;36(1):375-380. doi: 10.21873/invivo.12713.	In Vivo	2022	10.21873/invivo.12713	Included
34250312	Anthropometric analysis of body habitus and outcomes in critically ill COVID-19 patients	Poros B, Becker-Pennrich AS, Sabel B, Stemmler HJ, Wassilowsky D, Weig T, Hinske LC, Zwissler B, Ricke J, Hoechter DJ.	Obes Med. 2021 Aug;25:100358. doi: 10.1016/j.obmed.2021.100358. Epub 2021 Jul 3.	Obes Med	2021	10.1016/j.obmed.2021.100358		No data available for meta-analysis
35957593	30 s sit-to-stand power is positively associated with chest muscle thickness in COVID-19 survivors	Núñez-Cortés R, Cruz-Montecinos C, Martinez-Arnau F, Torres-Castro R, Zamora-Risco E, Pérez-Alenda S, Andersen LL, Calatayud J, Arana E.	Chron Respir Dis. 2022 Jan-Dec;19:14799731221114263. doi: 10.1177/14799731221114263.	Chron Respir Dis	2022	10.1177/14799731221114263		No prognostic data available
35851995	Acute skeletal muscle loss in SARS-CoV-2 infection contributes to poor clinical outcomes in COVID-19 patients	Attaway A, Welch N, Dasarathy D, Amaya-Hughley J, Bellar A, Biehl M, Dugar S, Engelen MPKJ, Zein J, Dasarathy S.	J Cachexia Sarcopenia Muscle. 2022 Oct;13(5):2436-2446. doi: 10.1002/jcsm.13052. Epub 2022 Jul 19.	J Cachexia Sarcopenia Muscle	2022	10.1002/jcsm.13052		No data available for meta-analysis
39259107	Prolonged loss of intercostal muscle mass and its predictors in COVID-19 patients: A retrospective study from tertiary hospital	Koo BJ, Choi HC, Choi HY, Shin HS, Won JH, Hong SJ, Yang WJ, Ahn JK, Park MJ.	Medicine (Baltimore). 2024 May 31;103(22):e38284. doi: 10.1097/MD.0000000000038284.	Medicine (Baltimore)	2024	10.1097/MD.0000000000038284		No prognostic data available
33685447	Taking a step down on the reconstruction ladder for head and neck reconstruction during the COVID-19 pandemic	Rashid HU, Rashid M, Khan N, Ansari SS, Bibi N.	BMC Surg. 2021 Mar 8;21(1):120. doi: 10.1186/s12893-021-01134-1.	BMC Surg	2021	10.1186/s12893-021-01134-1		There are no pectoralis muscle parameters available
36573031	Effect of Physiotherapy to Correct Rounded Shoulder Posture in 30 Patients During the COVID-19 Pandemic in South Korea Using a Telerehabilitation Exercise Program to Improve Posture, Physical Function, and Reduced Pain, with Evaluation of Patient Satisfaction	Lee Y, Jung KB.	Med Sci Monit. 2022 Dec 27;28:e938926. doi: 10.12659/MSM.938926.	Med Sci Monit	2022	10.12659/MSM.938926		There are no pectoralis muscle parameters available
34113379	Screening for Sarcopenia (Physical Frailty) in the COVID-19 Era	Ali AM, Kunugi H.	Int J Endocrinol. 2021 May 21;2021:5563960. doi: 10.1155/2021/5563960. eCollection 2021.	Int J Endocrinol	2021	10.1155/2021/5563960		Review
38497190	COVID-19 Vaccine Related Cervical Radiculitis and Parsonage-Turner Syndrome: Case Report and Review of the Literature	Taylor ZC, Nunna RS, Tran A, Costa M, Gruber M, Godolias P, Litvack Z.	Turk Neurosurg. 2024;34(2):367-375. doi: 10.5137/1019-5149.JTN.44533-23.2.	Turk Neurosurg	2024	10.5137/1019-5149.JTN.44533-23.2		Review
37534592	Tracheoesophageal Fistula as a Complication of Prolonged Ventilation in COVID-19: Description of Reconstruction and Review of the Literature	Walker KN, Carlson KJ, Rubinstein BJ, Sinacori JT, Mark JR.	Ear Nose Throat J. 2024 Jun;103(1_suppl):120S-124S. doi: 10.1177/01455613231189907. Epub 2023 Aug 3.	Ear Nose Throat J	2024	10.1177/01455613231189907		Review
35208521	Atypical Sites of Lymphadenopathy after Anti-COVID-19 Vaccine: Ultrasound Features	Cocco G, Delli Pizzi A, Taraschi AL, Boccatonda A, Corvino A, Ucciferri C, Falasca K, Caulo M, Vecchiet J.	Medicina (Kaunas). 2022 Jan 27;58(2):197. doi: 10.3390/medicina58020197.	Medicina (Kaunas)	2022	10.3390/medicina58020197		There are no pectoralis muscle parameters available
34463888	Temporal metabolic response to mRNA COVID-19 vaccinations in oncology patients	Advani P, Chumsri S, Pai T, Li Z, Sharma A, Parent E.	Ann Nucl Med. 2021 Nov;35(11):1264-1269. doi: 10.1007/s12149-021-01675-8. Epub 2021 Aug 31.	Ann Nucl Med	2021	10.1007/s12149-021-01675-8		There are no pectoralis muscle parameters available
38350289	Integrated assessment of computed tomography density in pectoralis and erector spinae muscles as a prognostic biomarker for coronavirus disease 2019	Nakagawara K, Shiraishi Y, Chubachi S, Tanabe N, Maetani T, Asakura T, Namkoong H, Tanaka H, Shimada T, Azekawa S, Otake S, Fukushima T, Watase M, Terai H, Sasaki M, Ueda S, Kato Y, Harada N, Suzuki S, Yoshida S, Tateno H, Yamada Y, Jinzaki M, Hirai T, Okada Y, Koike R, Ishii M, Kimura A, Imoto S, Miyano S, Ogawa S, Kanai T, Fukunaga K.	Clin Nutr. 2024 Mar;43(3):815-824. doi: 10.1016/j.clnu.2024.02.004. Epub 2024 Feb 5.	Clin Nutr	2024	10.1016/j.clnu.2024.02.004	Included
38427375	Commentary to: Pectoralis Muscle Area Measured at T4 Level is Closely Associated With Adverse COVID-19 Outcomes in Hospitalized Patients	Finsterer J.	J Musculoskelet Neuronal Interact. 2024 Mar 1;24(1):101.	J Musculoskelet Neuronal Interact	2024			Comment
33989341	The impact of chest CT body composition parameters on clinical outcomes in COVID-19 patients	Besutti G, Pellegrini M, Ottone M, Cantini M, Milic J, Bonelli E, Dolci G, Cassone G, Ligabue G, Spaggiari L, Pattacini P, Fasano T, Canovi S, Massari M, Salvarani C, Guaraldi G, Rossi PG; Reggio Emilia COVID-19 Working Group.	PLoS One. 2021 May 14;16(5):e0251768. doi: 10.1371/journal.pone.0251768. eCollection 2021.	PLoS One	2021	10.1371/journal.pone.0251768	Included
38427376	Response to the Commentary on: "Pectoralis muscle area measured at T4 level is closely associated with adverse COVID-19 outcomes in hospitalized patients"	Tekin ZN, Karatekin BD, Dogan MB, Bilgi Z.	J Musculoskelet Neuronal Interact. 2024 Mar 1;24(1):102.	J Musculoskelet Neuronal Interact	2024			Comment
36219743	Which Body Composition Parameters on Computed Tomography Are More Successful in Predicting the Prognosis of COVID-19 Patients?	Ufuk F, Utebey AR, Yavas HG, Baser Oncel S, Akbudak IH, Sari T.	J Comput Assist Tomogr. 2023 Jan-Feb 01;47(1):58-66. doi: 10.1097/RCT.0000000000001387. Epub 2022 Oct 11.	J Comput Assist Tomogr	2023	10.1097/RCT.0000000000001387	Included
35400631	Sarcopenia and Its Prognostic Role on Hospitalization and In-Hospital Mortality in Coronavirus Disease 2019 Patients with At Least One Cardiovascular Risk Factor	Erdöl MA, Kayaaslan B, Erdoğan M, Hasanoğlu İ, Yayla Ç, Civelek Eser F, Beşler MS, Kaya Kalem A, Gayretli Yayla K, Erdöl AK, Ertem AG, Güner HR.	Turk Kardiyol Dern Ars. 2022 Mar 1;50(2):103-111. doi: 10.5543/tkda.2022.21167.	Turk Kardiyol Dern Ars	2022	10.5543/tkda.2022.21167		There are no pectoralis muscle parameters available
37679755	A case report of spontaneous pectoral hematoma in a male with background antiplatelet therapy after severe COVID-19 infection	Tang H, Yan Y.	Thromb J. 2023 Sep 7;21(1):93. doi: 10.1186/s12959-023-00539-7.	Thromb J	2023	10.1186/s12959-023-00539-7		case report
34343845	Feasibility of assessment of skeletal muscle mass on a single cross-sectional image at the level of the fourth thoracic vertebra	van Heusden HC, Swartz JE, Chargi N, de Jong PA, van Baal MCPM, Wegner I, de Bree R.	Eur J Radiol. 2021 Sep;142:109879. doi: 10.1016/j.ejrad.2021.109879. Epub 2021 Jul 26.	Eur J Radiol	2021	10.1016/j.ejrad.2021.109879		No prognostic data available
35039438	The botulinum neurotoxin for pain control after breast reconstruction: neural distribution of the pectoralis major muscle	Yi KH, Lee JH, Kim HM, Kim HJ.	Reg Anesth Pain Med. 2022 May;47(5):322-326. doi: 10.1136/rapm-2021-102653. Epub 2022 Jan 17.	Reg Anesth Pain Med	2022	10.1136/rapm-2021-102653		Not for COVID-19
33013103	A Novel and Simple Technique of Reconstructing the Central Arch Mandibular Defects-a Solution During the Resource-Constrained Setting of COVID Crisis	Rajan S, Akhtar N, Kumar V, Gupta S, Misra S, Chaturvedi A, Prakash P, Azhar T.	Indian J Surg Oncol. 2020 Sep;11(Suppl 2):313-317. doi: 10.1007/s13193-020-01233-0. Epub 2020 Sep 25.	Indian J Surg Oncol	2020	10.1007/s13193-020-01233-0		There are no pectoralis muscle parameters available
34285035	Pleomorphic liposarcoma of the male breast: lessons from a rare malignancy during COVID-19 pandemic	Singh BK, Pol MM, G A T, Barwad AW.	BMJ Case Rep. 2021 Jul 20;14(7):e244056. doi: 10.1136/bcr-2021-244056.	BMJ Case Rep	2021	10.1136/bcr-2021-244056		There are no pectoralis muscle parameters available

## Sheet: Embase
		Should it be included	Reason(s) for exclusion
TITLE	Tracheoesophageal Fistula as a Complication of Prolonged Ventilation in COVID-19: Description of Reconstruction and Review of the Literature		Repeat with PubMed
DOI	10.1177/01455613231189907
TITLE	The Rise of T2
DOI	10.1016/j.jcmg.2024.03.013		Editorial
TITLE	Prolonged loss of intercostal muscle mass and its predictors in COVID-19 patients: A retrospective study from tertiary hospital		Repeat with PubMed
DOI	10.1097/MD.0000000000038284
TITLE	Commentary to: Pectoralis Muscle Area Measured at T4 Level is Closely Associated With Adverse COVID-19 Outcomes in Hospitalized Patients		Repeat with PubMed
TITLE	Response to the Commentary on: “Pectoralis muscle area measured at T4 level is closely associated with adverse COVID-19 outcomes in hospitalized patients”		Comment
TITLE	Integrated assessment of computed tomography density in pectoralis and erector spinae muscles as a prognostic biomarker for coronavirus disease 2019		Repeat with PubMed
DOI	10.1016/j.clnu.2024.02.004
TITLE	Potential of Muscle Mass Evaluation for Prognostic Prediction of COVID-19		Review
DOI	10.1016/j.chest.2023.09.036
TITLE	Treatment of Necrotizing Fasciitis With NovoSorb Biodegradable Temporizing Matrix and RECELL Autologous Skin Cell Suspension: A Case Series		Not for COVID-19
DOI	10.1093/jbcr/irad192
TITLE	Efficacy and safety of intercostal nerve anastomosis in immediate subpectoral prosthetic breast reconstruction after nipple–areola-sparing mastectomy: a randomized, controlled, open-label clinical study		Not for COVID-19
DOI	10.3389/fonc.2024.1261936
TITLE	Automated body composition analysis system based on chest CT for evaluating content of muscle and adipose		Not for COVID-19
DOI	10.13929/j.issn.1003-3289.2024.08.028
TITLE	COVID-19 Vaccine Related Cervical Radiculitis and Parsonage-Turner Syndrome: Case Report and Review of the Literature		Repeat with PubMed
DOI	10.5137/1019-5149.JTN.44533-23.2
TITLE	A case report of spontaneous pectoral hematoma in a male with background antiplatelet therapy after severe COVID-19 infection		Repeat with PubMed
DOI	10.1186/s12959-023-00539-7
TITLE	CT-derived muscle but not fat area independently predicts mortality in COVID-19	included
DOI	10.1016/j.clnesp.2023.09.085
TITLE	472. The impact of sarcopenia on unfavorable outcomes in lung transplant patients with COVID-19		Conference Abstract
DOI	10.1093/ofid/ofad500.542
TITLE	Acute muscle loss and early effects of COVID-19 on skeletal muscle in adult patients: A retrospective cohort study		Repeat with PubMed
DOI	10.1016/j.rx.2022.12.008
TITLE	A case report of post-COVID polymyositis in a child		case report
DOI	10.1186/s12969-023-00879-8
TITLE	CT Scan-Derived Muscle, But Not Fat, Area Independently Predicts Mortality in COVID-19	included	Repeat with PubMed
DOI	10.1016/j.chest.2023.02.048
TITLE	The COVID Rebound Effect: Incidence of Tendon Rupture Surgeries in the Peri- Pandemic COVID Era		Review
DOI	10.1177/2325967123S00356
TITLE	Pectoralis muscle area measured at T4 level is closely associated with adverse COVID-19 outcomes in hospitalized patients	included	Repeat with PubMed
TITLE	Outcomes of the same-day discharge following mastectomy before, during and after COVID-19 pandemic	There are no pectoralis muscle parameters available	Repeat with PubMed
DOI	10.1002/jso.27195
TITLE	Comparison of Thorax Computed Tomography Based Body Composition Parameters Between COVID-19 Positive and Negative Patients: A Cross-Sectional Study	No prognostic data available
DOI	10.5336/medsci.2022-90450
TITLE	Necrotizing myopathy with elevated anti-HMGCR antibodies following exposure to the supplement Bacopa		Not for COVID-19
DOI	10.1002/mus.27758
TITLE	Prognostic Role of the Pectoralis Musculature in Patients with COVID-19. A Multicenter Study	included	Repeat with PubMed
DOI	10.1016/j.acra.2022.05.003
TITLE	Which Body Composition Parameters on Computed Tomography Are More Successful in Predicting the Prognosis of COVID-19 Patients?	included	Repeat with PubMed
DOI	10.1097/RCT.0000000000001387
TITLE	Combination of Chest Computed Tomography Value and Clinical Laboratory Data for the Prognostic Risk Evaluation of Patients with COVID-19	included
DOI	10.2147/IJGM.S425567

## Sheet: Web of Science
Pubmed Id	Article Title	Reason(s) for exclusion
33281041	Correlation of Pectoralis Muscle Volume and Density with Severity of COVID-19 Pneumonia in Adults	Repeat with PubMed
37259659	Pectoralis muscle area measured at T4 level is closely associated with adverse COVID-19 outcomes in hospitalized patients	Repeat with PubMed
35962312	Correlation of CT-derived pectoralis muscle status and COVID-19 induced lung injury in elderly patients	Repeat with PubMed
34972737	Impact of Pectoral Muscle Values on Clinical Outcomes in Patients With Severe Covid-19 Disease	Repeat with PubMed
36744157	Acute muscle loss and early effects of COVID-19 on skeletal muscle in adult patients: A retrospective cohort study	Repeat with PubMed
35667979	Prognostic Role of the Pectoralis Musculature in Patients with COVID-19. A Multicenter Study	Repeat with PubMed
38350289	Integrated assessment of computed tomography density in pectoralis and erector spinae muscles as a prognostic biomarker for coronavirus disease 2019	Repeat with PubMed
35851995	Acute skeletal muscle loss in SARS-CoV-2 infection contributes to poor clinical outcomes in COVID-19 patients	Repeat with PubMed
36894133	CT Scan-Derived Muscle, But Not Fat, Area Independently Predicts Mortality in COVID-19	Repeat with PubMed
32942198	The prognostic value of pneumonia severity score and pectoralis muscle Area on chest CT in adult COVID-19 patients	Repeat with PubMed
35957593	30 s sit-to-stand power is positively associated with chest muscle thickness in COVID-19 survivors	Repeat with PubMed
35202199	Chest CT-Derived Muscle Analysis in COVID-19 Patients	Repeat with PubMed
34388842	Spontaneous Muscle Hematoma in Patients with COVID-19: A Systematic Literature Review with Description of an Additional Case Series	Repeat with PubMed
39259107	Prolonged loss of intercostal muscle mass and its predictors in COVID-19 patients: A retrospective study from tertiary hospital	Repeat with PubMed
36219743	Which Body Composition Parameters on Computed Tomography Are More Successful in Predicting the Prognosis of COVID-19 Patients?	Repeat with PubMed
35404244	Is the Thoracic and Back Muscle Mass Associated with Disease Severity in Patients with COVID-19?	Repeat with PubMed
37679755	A case report of spontaneous pectoral hematoma in a male with background antiplatelet therapy after severe COVID-19 infection	Repeat with PubMed
37534592	Tracheoesophageal Fistula as a Complication of Prolonged Ventilation in COVID-19: Description of Reconstruction and Review of the Literature	Repeat with PubMed
35208521	Atypical Sites of Lymphadenopathy after Anti-COVID-19 Vaccine: Ultrasound Features	Repeat with PubMed
36621857	Outcomes of the same-day discharge following mastectomy before, during and after COVID-19 pandemic	Repeat with PubMed
33989341	The impact of chest CT body composition parameters on clinical outcomes in COVID-19 patients	Repeat with PubMed
35039438	The botulinum neurotoxin for pain control after breast reconstruction: eural distribution of the pectoralis major muscle	Repeat with PubMed
34113379	Screening for Sarcopenia (Physical Frailty) in the COVID-19 Era	Repeat with PubMed
34285035	Pleomorphic liposarcoma of the male breast: lessons from a rare malignancy during COVID-19 pandemic	Repeat with PubMed
38497190	COVID-19 Vaccine Related Cervical Radiculitis and Parsonage-Turner Syndrome: Case Report and Review of the Literature	Repeat with PubMed
33685447	Taking a step down on the reconstruction ladder for head and neck reconstruction during the COVID-19 pandemic	Repeat with PubMed
36573031	Effect of Physiotherapy to Correct Rounded Shoulder Posture in 30 Patients During the COVID-19 Pandemic in South Korea Using a Telerehabilitation Exercise Program to Improve Posture, Physical Function, and Reduced Pain, with Evaluation of Patient Satisfaction	Repeat with PubMed
33013103	A Novel and Simple Technique of Reconstructing the Central Arch Mandibular Defects-a Solution During the Resource-Constrained Setting of COVID Crisis	Repeat with PubMed
38427376	Response to the Commentary on: Pectoralis muscle area measured at T4 level is closely associated with adverse COVID-19 outcomes in hospitalized patients	Repeat with PubMed
33986224	Evidence-based Risk Stratification for Sport Medicine Procedures During the COVID-19 Pandemic	There are no pectoralis muscle parameters available
34343845	Feasibility of assessment of skeletal muscle mass on a single cross-sectional image at the level of the fourth thoracic vertebra	Repeat with PubMed
35400631	Sarcopenia and Its Prognostic Role on Hospitalization and In-Hospital Mortality in Coronavirus Disease 2019 Patients with At Least One Cardiovascular Risk Factor	Repeat with PubMed

## Sheet: cochrane library
title	Reason(s) for exclusion
Low-intensity Aerobic Training Associated With Global Muscle Strengthening in Post-COVID-19	No data available for meta-analysis
Effect of Physiotherapy to Correct Rounded Shoulder Posture in 30 Patients During the COVID-19 Pandemic in South Korea Using a Telerehabilitation Exercise Program to Improve Posture, Physical Function, and Reduced Pain, with Evaluation of Patient Satisfaction	No data available for meta-analysis
Online rehabilitation of post-COVID-19 patients	No data available for meta-analysis
