# Supplementary material for: CT scan-derived pectoralis muscle parameters are closely associated with COVID-19 outcomes: A systematic review and meta-analysis
Source: PLoS One. 2025 Jan 28;20(1):e0316893. doi: 10.1371/journal.pone.0316893 (PMC11774355; doi:10.1371/journal.pone.0316893)
Supplement: S4 Table — (XLSX) [file pone.0316893.s004.xlsx]

## Sheet: Sheet1
	Newcastle-Ottawa Scale for assessing the quality of studies in meta-analysis
	Selection				Comparability		Outcome
Study	Representativeness of the exposed cohort	Selection of the non-exposed cohort	Ascertainment of exposure	the outcome of interest occur before intervention	Comparability of cohorts on the basis of the design or analysis	Comparability of cohorts on the basis of the measurement	Accurate and unbiased evaluation of the outcomes of the research subjects was conducted	Is the follow-up time of the results long enough	Is the quality of follow-up high	NOS scores
Ufuk F et al	1	1	1	1	1	1	1	0	1	8
Besutti G et al	1	1	1	1	1	1	1	0	1	8
Kardas H et al	1	1	1	1	1	1	0	0	0	6
Liu Y et al	1	1	1	1	1	1	1	0	1	8
Surov A et al	1	1	1	1	0	0	1	1	1	7
Tekin ZN et al	1	1	1	1	1	1	1	0	0	7
Ufuk F et al	1	1	1	1	1	1	0	0	1	7
van Bakel SIJ et al	1	1	1	1	1	1	0	0	1	7
Nakagawara K et al	1	1	1	1	1	1	0	0	1	7
